# Supplementary material for: Occurrence, Bioaccumulation, and Human Exposure Risk of the Antiandrogenic Fluorescent Dye 7-(Dimethylamino)-4-methylcoumarin and 7-(Diethylamino)-4-methylcoumarin in the Dongjiang River Basin, South China
Source: Toxics. 2024 Dec 20;12(12):925. doi: 10.3390/toxics12120925 (PMC11728503; doi:10.3390/toxics12120925)
Supplement: Supplementary file 1 [file toxics-12-00925-s001.zip]

Archive with 1 entries (1 files):
- toxics-3283709-supplementary.pdf
